# Supplementary material for: Development of an Antifungal Edible Coating for Avocado Fruit from Avocado Residues By-Products Through a Circular Economy Approach
Source: Foods. 2026 Jun 1;15(11):1951. doi: 10.3390/foods15111951 (PMC13257014; doi:10.3390/foods15111951)
Supplement: Supplementary file 1 [file foods-15-01951-s001.zip]

Archive with 1 entries (1 files):
- foods-4290508-supplementary.pdf
